# Supplementary material for: Unidirectional Regulation of Vimentin Intermediate Filaments to Caveolin-1
Source: Int J Mol Sci. 2020 Oct 9;21(20):7436. doi: 10.3390/ijms21207436 (PMC7650580; doi:10.3390/ijms21207436)
Supplement: Supplementary file 1 [file ijms-21-07436-s001.zip]

Archive with 1 entries (1 files):
- ijms-926412-supplementary.avi
